# Supplementary material for: Sublethal effects of imidacloprid on the performance of the bird cherry-oat aphid Rhopalosiphum padi
Source: PLoS One. 2018 Sep 20;13(9):e0204097. doi: 10.1371/journal.pone.0204097 (PMC6147452; doi:10.1371/journal.pone.0204097)
Supplement: S1 Table — (XLSX) [file pone.0204097.s001.xlsx]

## Sheet: bioassay
concentrations (mg L-1)	aphid mortality
10	0.7748
2	0.5409
0.4	0.268
0.08	0.2208
0.016	0.2679

## Sheet: Enzyme activities
	AChE	POD	SOD	CAT	P450
control	957.73	6000	32.7	208.62	76.0625
control	957.73	1333.3	16.78	156.46	39.4865
control	178.18	3000	24.05	260.77	62.8952
LC10	2531.67	1818.18	17.99	369.81	66.5528
LC10	1333.89	2767.27	18.31	369.81	45.3387
LC10	1361.11	1363.64	18.15	369.81	48.9963
LC20	3062.5	1818.18	4.1	801.27	50.4593
LC20	3470.83	3181.82	16.51	678	71.6734
LC20	4573.33	5000	9.81	924.54	40.9496
LC25	1592.5	9166.67	8.31	1695	83.012
LC25	1960	5000	7.25	1582	76.4283
LC25	2490.83	5833.33	5.16	1808	62.8952

## Sheet: life table
Parameters	Treatments
	Control	LC10	LC20	LC25
Biological parameters
N1 (days)	2.32±0.10b	3.76±0.25a	3.45±0.12a	3.86±0.25a
N2 (days)	1.44±0.13a	1.71±0.20a	1.61±0.11a	1.83±0.27a
N3-N4 (days)	2.52±0.16a	2.87±0.37a	2.47±0.25a	2.25±0.37a
Pre-adult survival	0.83±0.07a	0.50±0.09b	0.57±0.09b	0.40±0.09b
Pre-oviposition period (days)	6.44±0.11b	8.47±0.33a	7.65±0.26a	8.08±0.31a
Oviposition period (days)	10.64±0.75b	10.73±1.15ab	12.94±0.60a	11.92±0.75ab
Adult longevity (days)	14.56±0.89b	17.13±2.05ab	20.29±1.17a	19.84±2.07a
Fecundity (No. of nymphs per female)	37.76±3.09ab	32.65±3.52b	44.52±2.28a	39.50±2.36ab
Demographic parameters
Net reproductive rate (R0)	31.47±3.63a	16.32±3.45b	25.23±4.23ab	15.78±3.65b
Finite rate of increase (λ, d −1)	1.37±0.02a	1.22±0.02c	1.28±0.02b	1.22±0.03bc
Intrinsic rate of increase (r, d −1)	0.32±0.01a	0.20±0.02c	0.25±0.02b	0.20±0.02bc
Mean generation time (T, days)	10.93±0.21b	13.99±0.56a	12.89±0.324a	13.80±0.72a
